# Supplementary material for: The Optimized Workflow for Sample Preparation in LC-MS/MS-Based Urine Proteomics
Source: Methods Protoc. 2019 Jun 7;2(2):46. doi: 10.3390/mps2020046 (PMC6632171; doi:10.3390/mps2020046)
Supplement: Supplementary file 1 [file mps-02-00046-s001.zip]

Archive with 3 entries (2 files):
- Sup figs (S. Saito, Y. Hirao) final 20190330.docx
- __MACOSX/
- __MACOSX/._Sup figs (S. Saito, Y. Hirao) final 20190330.docx
